# Supplementary material for: Pharmacometabolomics of Bronchodilator Response in Asthma and the Role of Age-Metabolite Interactions
Source: Metabolites. 2019 Sep 7;9(9):179. doi: 10.3390/metabo9090179 (PMC6780678; doi:10.3390/metabo9090179)
Supplement: Supplementary file 1 [file metabolites-09-00179-s001.zip]

Archive with 1 entries (1 files):
- metabolites-559853-supplementary.docx
